# Supplementary material for: All-Trans Retinoic Acid Effect on Candida albicans Growth and Biofilm Formation
Source: J Fungi (Basel). 2022 Oct 5;8(10):1049. doi: 10.3390/jof8101049 (PMC9605275; doi:10.3390/jof8101049)
Supplement: Supplementary file 1 [file jof-08-01049-s001.zip]

Archive with 1 entries (1 files):
- jof-1900227-supplementary.pdf
